# Supplementary material for: SUN-MKL1 Crosstalk Regulates Nuclear Deformation and Fast Motility of Breast Carcinoma Cells in Fibrillar ECM Microenvironment
Source: Cells. 2021 Jun 19;10(6):1549. doi: 10.3390/cells10061549 (PMC8234170; doi:10.3390/cells10061549)
Supplement: Supplementary file 1 [file cells-10-01549-s001.zip]

Archive with 15 entries (14 files):
- Supplementary materials -final/
- Supplementary materials -final/cells-1274563 supplementary materials final.pdf
- Supplementary materials -final/Cell_Centroid_Tracking_macro.ijm
- Supplementary materials -final/Movie 1 - 3D reconstruction of collagen fibers in MTLn3 tumor.mp4
- Supplementary materials -final/Movie 10 - 2D motility SUN1and2siRNA.mp4
- Supplementary materials -final/Movie 11 - 1D motility SUN1and2siRNA.mp4
- Supplementary materials -final/Movie 2 - Tumor cell migration on 1D fibers.mp4
- Supplementary materials -final/Movie 3 - TC MAC pairing and streaming.mp4
- Supplementary materials -final/Movie 4 - Cell centroid tracking macro demo in 1D and 2D.mp4
- Supplementary materials -final/Movie 5 - Focal adhesion dynamics in cells on 1D fibers.mp4
- Supplementary materials -final/Movie 6 - Blebbistatin effect on nuclear shape.mp4
- Supplementary materials -final/Movie 7 - Tumor cells moving on 1D fiber.mp4
- Supplementary materials -final/Movie 8 - Tumor cell moving in 2D.mp4
- Supplementary materials -final/Movie 9 - Tumor cell moving in vivo.mp4
- Supplementary materials -final/WB_Full blot images.pdf
